# Supplementary material for: Data‐Driven Engineering of Thermostable Collagen‐Mimetic Peptoid Triple Helices
Source: Macromol Rapid Commun. 2026 Feb 24;47(8):e00917. doi: 10.1002/marc.202500917 (PMC13087863; doi:10.1002/marc.202500917)
Supplement: Supplementary file 2 — Supporting File 2: marc70225‐sup‐0002‐TableS1.csv. [file MARC-47-e00917-s002.csv]

Rank	Peptoid	Round of Discovery	Run 1 Tm (K)	Run 2 Tm (K)	Run 3 Tm (K)	Run 4 Tm (K)	Run 5 Tm (K)	Run 6 Tm (K)	Tm Mean (K)	Tm Standard Error (K)	dF mean (kcal/mol)	dF Uncertainty (kcal/mol)
1	EKGEKG	8	386.8	364.28	373.6	355.12	362.76	383.82	431.9	8.1	-1.7	0.4
2	EKGDKG	19	347.7	347.26	344.02	344.7	355.02	361.4	421.1	4.5	3	0.4
3	EKGEXG	9	403.82	381.82	403.72	386.8	385.64	361.78	411.3	4.2	2.1	0.3
4	EKGKEG	8	395.76	367.58	411.78	387.32	389.14	398.2	410.2	4.9	4.5	0.2
5	EXGEKG	10	345.48	333.82	356.1	339.8	337.56	343.58	410	7.4	1.6	0.3
6	EKGKVG	1	343.68	330.3	343.3	345.82	361.34	361.36	408.8	3.9
7	EKGDQG	20	387.38	385.78	379.08	399.44	386.06	374.6	407.5	5
8	KEGEKG	7	366.1	347.5	349.48	340.02	343.76	378.18	406.5	4.1
9	EKGEQG	12	342.02	361.36	345.02	340.22	337.76	356.8	406.1	5.4
10	KIGEKG	6	363.4	367.7	377.62	369.78	355.34	357.08	405.4	4.7
11	KEGKEG	8	405.38	398.82	394.42	388.52	351.12	388.18	404.8	6.6
12	KEGKIG	3	338.18	350.58	361.46	325.44	340.98	361.56	402.5	4.4
13	KIGKEG	14	361.22	369.16	379.58	377.82	390.28	347.82	401.2	4.9
14	KZGDKG	17	380.04	355.66	343.42	345.52	350.52	331.64	401	4.9
15	EKGEMG	24	345.66	352.02	349.48	335.6	351.26	350.26	400.1	9.3
16	EKGKYG	24	339.74	372.52	359.18	389.5	349.62	372.5	398.1	4.9
17	KEGKVG	7	379.8	377.68	347.44	377.1	365.5	399	397.5	10.5
18	DZGKEG	16	348.96	330.02	331.82	349.82	337.36	337.7	397.1	3.8
19	DEGKZG	4	401.78	408.42	391.14	364.46	417.36	384.92	396.1	9.9
20	EQGEKG	13	337.26	336.44	361.56	355.58	340.7	361.66	394.8	8.5
21	EEGKKG	0	337.8	332.12	343.08	335.06	341.78	336.54	394.7	7.7
22	EKGKIG	6	361.42	349.7	343.76	355.74	341.18	348.32	392.2	3.8
23	DQGKEG	22	341.58	368.92	330.34	347	367.38	363.82	391.8	5.2
24	EKGKLG	20	339.16	343.34	353.48	373.74	329.4	355.1	391.7	3.5
25	XXGDKG	0	373.22	375.52	357.5	353.08	387.58	359.18	391.6	6
26	EEGKEG	13	363.04	356.58	360.96	370.88	361.74	347.78	391.5	6.9
27	KEGDKG	20	384.02	369.68	396.78	345.74	385.76	368.38	391.2	4.7
28	EMGEKG	24	345.8	352.36	347.72	350.2	347.48	343.64	390.8	3.2
29	KXGDXG	22	359.12	341.08	351.66	355.58	353.82	369.26	390.3	2.3
30	KVGEKG	15	387.72	383.7	356.86	389.48	391.46	345.6	390.3	4.4
31	KVGKEG	15	371.76	353.44	367.8	361.96	368.02	365.42	390.2	6.1
32	EKGCHG	24	398.22	403.24	409.76	402.52	423.56	415.72	390.1	9
33	EXGKEG	10	375.6	381.6	375.78	381.3	393.8	406.98	389.7	4.7
34	KQGEKG	8	328.3	331.42	331.26	331.16	325.5	330.78	389.5	4.7
35	EEGEKG	13	369.1	335.34	373.16	389.24	381.52	400.02	388.5	5
36	KEGXEG	9	359.64	348.28	360.44	352.46	335.42	333.62	388.2	8.8
37	KVGEXG	6	344.74	347.58	337.7	356.16	349.7	363.28	388.1	6.7
38	KLGKEG	16	335.64	341.42	331.46	344.66	341.54	347.66	388	3.5
39	KEGKQG	0	343.56	351.4	341.78	354.48	373.04	337.7	387.7	7.8
40	ENGEKG	22	351.68	381.7	355.68	383.82	373.82	375.7	387.7	4.5
41	KEGKDG	0	354.76	343.1	351.76	350.9	367.76	348.9	387.3	6.4
42	KKGEIG	3	337.28	336.62	356.78	380.66	355.76	371.4	387	4.1
43	XEGEKG	19	409.76	399.7	391.72	417.36	389.46	406.72	386.6	5.4
44	EKGETG	3	377.64	375.74	381.52	393.82	399.8	393.38	386.5	11.3
45	DQGKZG	16	373.58	364.88	387.4	386.76	415.54	379.74	386.1	5.3
46	EYGKEG	1	365.48	356.7	362.34	377.4	371.26	367.42	385.8	5
47	XEGKEG	13	351.62	359.5	370.14	363.12	369.3	347.56	385.6	6.1
48	XEGKZG	8	339.64	327.7	346.52	334.94	339.76	342.74	385.4	4.3
49	KKGKKG	0	370.54	419.2	411.6	401.76	357.58	358.46	385.4	3.5
50	KLGKIG	18	363.74	358.24	367.4	359.28	345.36	344.8	385	6.3
51	KKGEVG	3	359.82	355.56	336.66	351.78	364.4	345.58	384.7	7.1
52	KQGKEG	24	370.72	353.64	343.7	353.76	353.16	350.56	384.6	3.8
53	DEGKQG	21	348.22	403.46	407.68	398.36	403.72	415.44	384.6	5
54	XVGEKG	23	367.78	387.48	396.18	383.74	369.56	390.62	383.6	6.8
55	EZGKXG	7	373.06	357.32	364.9	367.12	352.44	372.5	383.6	3.9
56	EIGKKG	22	349.82	360.76	357.78	359.5	362.02	338.92	382.9	2.3
57	KQGKIG	14	361.74	380.24	391.64	368.7	339.74	358.88	382.8	4.3
58	EKGKTG	4	371.44	375.82	413.7	375.04	379.74	375.72	382.6	4.7
59	KMGEEG	8	402.92	343.78	375.8	354.34	368.76	367.74	382.2	6.1
60	EXGEEG	19	375.5	353.74	371.48	349.62	358.28	363.2	382.1	3.7
61	EQGKZG	4	375.76	359.36	374.5	364.68	353.78	362.04	381.9	6.4
62	EEGKMG	9	336.94	348.02	379.58	365.32	365.8	362.4	381.9	8.5
63	EKGKCG	15	341.06	347.56	369.1	345.62	351.78	343.64	381.7	7.2
64	KEGKFG	20	384.86	359.68	349.66	350.4	357.78	348.06	381.7	7.2
65	KWGEKG	7	392.12	374.3	369.44	361.58	385.32	362.7	381.5	4
66	KZGDQG	17	375.12	381.68	369.5	339.22	381.24	351.52	381.3	6.5
67	EKGKMG	18	369.5	357.78	379.82	377.82	383.8	358.2	381.3	4.3
68	KEGEXG	9	395.44	393.74	423.52	413.72	406.76	398.96	380.8	9.3
69	EVGKKG	6	361.56	337.58	341.74	365.48	362.4	372.86	380.7	4.7
70	KIGKLG	18	371.72	411.72	389.44	381.5	402.5	371.52	380.1	9.2
71	EMGKEG	9	369	365.54	357.66	365.62	368.54	365.76	380.1	2.8
72	EEGKQG	13	403.36	389.66	402.42	386.44	379.72	391.68	379.8	4.3
73	XKGDXG	23	366.9	391.74	377.46	397.78	375.5	375.06	379.4	2.9
74	EQGKEG	13	365.66	363.32	377.52	353.18	355.62	351.42	379.3	5.8
75	EKGXEG	19	348.92	404.1	399.44	425.3	408.4	399.14	379.1	8.9
76	KEGEQG	13	374.82	381.2	355.32	379.44	367.7	367.78	378.3	7.8
77	XIGEKG	19	362.28	357.42	397.46	333.8	348.16	339.5	377.6	3.1
78	KTGKEG	15	415.52	421.04	393.8	401	401.48	406.34	377.3	4.9
79	K4GEKG	1	385.76	389.5	379.28	362.72	384.8	387.02	375.8	8
80	KMGXDG	16	351.68	369.46	351.48	356.48	359.74	358.54	375.7	5.4
81	KQGDQG	17	340.96	334.56	367.78	345.6	355.58	341.58	375.5	3.7
82	KQGKDG	1	367.8	389.3	383.64	395.7	379.24	385.66	375.1	7.3
83	KQGDZG	16	403.82	435.8	405.5	393.44	398.72	391.66	375.1	4.4
84	EXGKZG	18	376.98	377.7	387.78	373.8	359.82	373.7	375	5.5
85	KEGEMG	8	391.72	385.28	378.54	379.18	357.14	401.6	375	3.7
86	DXGCFG	0	375.66	393.68	397.04	403.7	375.78	391.4	374.4	7
87	DCGDZG	5	379.82	395.76	385.78	397.78	369.5	383.78	374.2	5
88	EVGKXG	21	405.72	411.48	433.42	405.78	399.82	405.26	374	5.1
89	KIGKTG	18	365.8	399.24	379.5	367.74	343.66	383.76	373.7	1.5
90	KEGKTG	19	428.8	467.54	439.7	420.88	423.06	411.5	373.6	11.1
91	KQGKVG	14	399.7	383.62	404.66	411.5	375.76	353.74	373.4	4.9
92	ELGKKG	8	355.78	387.62	390.02	389.16	407.44	364.24	373.3	7.7
93	EXGKLG	10	369.54	356.18	353.34	339.24	365.6	363.52	373.2	5.4
94	KDGK3G	17	363.82	347.28	357.58	355.6	374.26	341.8	371.8	3.3
95	KEGELG	23	351.24	345.76	353.8	353.4	377.82	353.66	371.4	4.5
96	KVGDEG	6	377.5	383.2	393.7	413.82	370.72	352.22	371.2	4.6
97	DMGCIG	0	377.76	385.82	381.78	388.58	369.62	376.96	371.1	5.1	3.5	0.1
98	KVGKFG	7	415.5	412.98	394.98	417.56	403.18	423.48	371	3.9
99	DEGEQG	0	380.48	402.7	379.72	391.18	379.68	404.24	371	6.1
100	EZGKDG	16	382.84	353.56	361.76	384.74	384.72	371.52	370.7	4.4
101	KZGDMG	17	343.54	363.82	363.58	365.5	361.16	365.78	370.5	3.5
102	EXGKVG	2	365.74	361.34	373.72	353.54	353.28	363.8	370.4	5.5
103	XDGXQG	22	354.96	334.44	365.74	342.02	365.4	361.8	370	10
104	KFGKXG	2	351.72	365.68	359.64	364.76	345.8	355.72	369.7	9.3
105	EQGKQG	13	372.66	348.88	350.72	344.46	365.46	361.32	369.7	6.3
106	KQGXDG	15	387.38	408.22	425.02	429.72	389.46	420.34	369.6	2
107	E4GXEG	12	356.56	359.72	382.16	350.16	361.78	378.58	369.4	4.4
108	EQGKIG	12	377.38	347.76	379.68	363.64	359.42	359.7	369.2	3.9
109	KVGXEG	22	381.06	381.42	356.88	343.8	357.74	371.02	369.2	6.1
110	KQGKTG	5	365.8	330.02	375.76	367.8	335.64	389.3	368.9	8.3
111	KKGDZG	17	349.5	348.38	370.76	364.62	355	351.3	368.6	7.8
112	KIGEXG	19	351.34	357.8	357.66	377.8	359.66	356.78	368	8.3
113	EMGDEG	0	349.78	359.82	358.02	352.82	351.82	351.7	367.7	5.4
114	K1GKKG	11	356.46	365.3	353.06	339.72	361.74	356.88	366.9	8.8
115	EHGK3G	4	337.5	338.84	340.44	357.82	363.66	338.52	366.8	7.4
116	KEGEIG	3	340.26	345.04	343.7	328.12	334.54	343.3	366.8	2.9
117	EDGKKG	5	363.48	346.84	333.3	367.76	362.94	327.62	366.4	7.1
118	EDGKZG	16	363.66	375.54	384.56	364.28	357.76	369.68	366.3	6.1
119	CEGKKG	15	383.42	363.76	381.64	355.64	365.22	366.8	366.3	8.5
120	KVGENG	6	338.94	355.44	352.98	349.8	354.88	350.36	365.4	1.7
121	KHGKMG	11	409.74	411.28	411.78	420.26	401.8	381.7	365.3	6.1
122	KLGXKG	14	368.76	385.8	332.16	373.8	362.9	370.02	365.2	1
123	EQGXKG	0	373.06	399.82	363.52	361.54	364.02	393.5	365.2	3.4
124	KZGD1G	5	373.74	401.74	401.5	371.82	370.92	393.6	365	3.5
125	EQGKCG	24	371.12	391.7	386.4	417.42	403.62	378.96	364.9	3.8
126	KKGKXG	11	366.82	394.54	383.3	387	377.44	369.64	364.8	5.2
127	E4GEXG	12	381.64	395.68	375.18	363.74	364.12	395.16	364.7	9
128	XDGXKG	23	355.82	365.66	372.5	353.44	374.96	395.6	364.6	7.5
129	KKGKHG	11	370.1	384.02	396.2	389.58	398.78	387.74	364.6	4.9
130	EHGKYG	4	401.32	373.68	400.02	407.74	415.78	375.68	364.6	3.4
131	DEGE1G	1	411.48	385.82	386.32	403.72	410.26	409.78	364.1	3.1
132	ECGKKG	15	391.66	381.82	367.8	372.62	389.68	393.38	363.9	3.7
133	XKGDNG	0	376.88	375.46	350.72	383.3	383.08	370.86	363.8	7.3
134	XZGKIG	23	351.28	365.56	343.74	357.44	329.32	350.56	363.2	5.8
135	EDGKMG	20	342.06	347.56	359.54	329.7	337.8	369.52	362.5	5.6
136	EEGEXG	22	367.58	360.9	365.48	367.04	364.48	365.64	362.2	4.1
137	EQGKLG	21	338.12	359.64	348.68	349.82	335.58	345.56	362.1	2.8
138	KQGXKG	5	345.62	355.62	339.06	362.56	362.84	349.62	362	4.1
139	EMGKQG	10	365.06	377.74	370.36	393.74	379.8	352.02	361.9	3.2
140	ENGKZG	6	410.06	371.42	400.14	397.28	387.3	375.22	361.1	4
141	EMGKMG	10	367.76	371.28	367.78	361.7	373.52	375.38	360.6	3.5
142	KQGEIG	3	401.66	391.26	393.78	373.76	399.82	381.76	360.2	3.8
143	XEGXZG	11	353.68	343.4	353.72	342.14	346.38	347.52	360.2	3.7
144	DEGEDG	0	338.94	371.7	387.34	380.68	377.48	341.8	360.2	3.1
145	KHGETG	5	409.3	382.56	375.68	367.48	393.6	361.82	360	6
146	XZGXEG	22	362.84	357.66	362.86	357.38	360.78	381.78	359.8	4.8
147	EDGKQG	21	379.3	389.74	402.98	387.7	379.48	388.74	359.5	5.9
148	XZGKWG	18	371.46	367.22	385.68	370.82	361.54	397.26	359.2	6.3
149	KZGEDG	16	378.92	365.58	389.46	380.8	375.82	359.78	359.1	5
150	K1GKMG	18	353.82	349.64	353.52	349.52	379.28	368.66	358.6	7.7
151	KQGEHG	5	413.82	392.92	385.28	396.02	396.02	397.18	358.4	5.6
152	K1GKQG	18	379.44	408.92	376.96	379.32	377.8	394.4	358.4	5.1
153	KDGKZG	17	343.74	375.6	370.78	353.08	371.48	383.4	357.9	6.2
154	KQGEQG	9	354.78	375.1	367.16	364.42	385.26	377.4	357.9	4.5
155	ETGKQG	7	345.8	337.8	375.44	357.52	375.4	355.62	357.9	2.7
156	KTGKMG	17	371.8	361.24	381.8	370.02	371.34	372.92	357.3	4.6
157	EEGXQG	10	361.42	337.6	367.7	350.52	363.56	362.86	357.2	4.5
158	EEGXKG	10	363.22	388.54	375.82	341.8	352.02	373.4	357.2	3.1
159	EXGC3G	24	399.22	401.42	415.74	411.74	381.72	396.38	357.2	2.1
160	KIGENG	6	365.26	362.4	362.96	379.7	381.76	371.14	356.9	5.7
161	EQGKTG	21	384.88	398.02	361.16	400.02	384.76	375.08	356.9	7.2
162	XEGEMG	9	378.12	391.76	374.86	365.38	369.44	373.42	356.7	4.7
163	KKGXKG	11	394.98	393.08	355.18	391.36	380.52	394.7	356.6	3.7
164	KKGEDG	23	353.44	356.96	407.62	399.58	389.66	373.44	356.5	1.9
165	EHGETG	3	375.3	371.7	372.92	368.46	374.14	379.78	356.5	3.8
166	EQGKMG	10	327.4	374.94	358.9	379.64	349.76	360.9	356.5	5.8
167	KWGKTG	7	350.24	361.08	359.7	381.36	348.18	349.76	356.4	9.3
168	EKGX1G	2	377.54	354.52	373.34	362.4	351.76	335.54	356.4	7.2
169	KTGKIG	23	366.4	396.72	379.7	379.78	389.5	375.58	356	6.3
170	XQGETG	9	355.78	383.62	361.58	389.82	381.76	377.66	355.9	4.5
171	EZGXQG	11	407.5	405.42	359.8	362.6	366.54	339.8	355.5	3.6
172	KQGETG	23	367.36	340.32	375.72	397.76	351.32	375.46	355.2	5.5
173	KQGDNG	1	385.62	397.2	392.02	399.06	369.6	381.34	355.1	3.8
174	KQGE4G	0	381.82	368.02	367.3	377.66	385.68	375.46	354.3	6
175	KQGEVG	4	345.48	347.5	381.66	337.82	355.26	335.12	354.3	3.6
176	EZGXMG	11	399.66	373.42	398.96	370.02	389.82	342.12	354	1.6
177	E4GCNG	24	413.8	437.56	406.92	428.84	423.78	415.8	353.5	3.2
178	EHGK1G	4	373.82	390.98	385.36	374.84	373.64	393.72	353.4	4.1
179	XXGKDG	0	380.62	367.82	399.42	377.06	360.08	405.32	353.2	6.5
180	EXGK1G	2	334.58	341.58	335.82	351.68	359.74	331.62	352.9	3.4
181	KQGEDG	21	403.34	401.42	371.76	385.7	391.78	392.9	352.8	4.6
182	XZGXQG	14	354.44	347.66	359.62	355.8	359.8	335.14	352.6	3.9
183	KTGE3G	4	344.06	353.16	351.52	357.48	349.04	345.54	352.3	4.1
184	X3GKVG	20	391.14	389.44	392.5	381.78	403.7	416.02	352.1	3.8
185	X3GEQG	21	338.22	373.56	377.02	360.5	361.82	364.18	351.2	6.6
186	XNGDNG	0	417.42	420.28	404.96	401.26	384.02	393.48	351.1	6.7
187	XQGEEG	19	346.96	345.72	367.68	350.04	365.7	340.62	350.5	6.9
188	EQGX4G	12	345.66	351.52	365.82	329.52	346.02	363.72	350.4	2.5
189	XEGX1G	2	371.8	375.68	404.5	391.54	386.92	377.02	350.3	5.2
190	X4GEQG	12	338.68	375.22	353.5	368.76	349.54	371.1	350.3	7
191	E3GXQG	21	367.4	375.6	361.64	379.2	364.42	395.54	350.3	4.1
192	CIGKCG	0	363.46	353.8	361.76	357.4	361.64	374.32	350.2	2.7
193	CZGKMG	20	385.04	351.24	357.7	330.4	362.24	354.96	350.1	2
194	XXGXEG	0	351.82	345.44	351.54	368.38	345.16	339.52	350	3.1
195	XKGK1G	2	361.76	383.64	348.02	356.72	352.02	374.68	349.9	3.6
196	KCGEHG	5	380.72	395.82	391.72	389.26	389.08	395.44	349.8	4.1
197	KKGXLG	14	380.18	355.42	355.76	387.8	403.18	337.78	349.7	5.1
198	XMGEEG	0	357.6	369.02	347.82	378.44	349.1	356.9	349	6.3
199	ETGC3G	0	407.1	389.1	381.72	407.48	377.6	387.68	348.9	4.9
200	KKGXVG	2	385.78	381.2	381.42	387.44	388.4	372.02	348.3	4.7
201	XHGCZG	0	363.24	365.2	379.4	359.22	349.74	356.7	348.2	4.6
202	K4GDDG	1	374.96	375.5	395.68	384.1	396.52	399.66	347.9	1.3
203	XQGKHG	15	355.74	377.28	371.56	349.36	339.58	342.74	347.8	2
204	KXGXHG	14	354.88	349.78	354.3	359.74	363.48	357.02	347.7	6
205	EWGKNG	7	383.72	371.74	362.2	377.12	354.84	378.54	347.7	4.9
206	KIGXLG	0	364.9	341.82	366.02	342.66	358.88	367.64	347.7	2.6
207	CLGK1G	0	376.22	351.62	369.4	355.64	356.02	364.02	347.6	4.9
208	ETGCLG	0	383.74	359.48	376.66	363.08	372.02	331.78	346.4	5.8
209	XZGXXG	14	372.24	375.52	378.7	364.02	389.62	380.98	346.2	3.6
210	XEGX4G	12	351.1	393.76	388.26	397.78	387.3	383.36	346.1	4.7
211	XVGC3G	0	390.02	371.1	383.26	393.3	389.8	385.66	342.7	3.2
212	KHGXVG	20	393.7	383.74	389.52	398.7	405.44	417.6	342.5	4.5
213	XKGX1G	2	376.98	358.48	352.92	369.46	372.58	359.24	340.4	2.4
214	CIGCVG	0	391.58	367.44	388.94	363.66	409.22	419.46	339.4	3.4
215	X4GXVG	12	357.74	352.48	363.76	353.06	356.02	358.78	339.2	2.7
216	CMGEZG	3	352.18	343.58	354.78	367.36	353.6	349.78	338.6	2.7
217	X3GKNG	0	413.28	357.04	406.66	399.74	422.6	401.12	337.7	1.7
218	EDGDDG	1	391.36	381.74	403.56	395.76	387.74	384.94	329.7	1	-17.2	0.3
